# Supplementary material for: Iridium-Catalysed Transfer Hydrogenation of 1,8-Naphthyridine with Indoline: Access to Functionalized N-Heteroarenes
Source: Molecules. 2023 Dec 1;28(23):7886. doi: 10.3390/molecules28237886 (PMC10707882; doi:10.3390/molecules28237886)
Supplement: Supplementary file 1 [file molecules-28-07886-s001.zip]

Archive with 1 entries (1 files):
- molecules-2688925-supplementary.pdf
